# Supplementary material for: Extracorporeal Shock Wave Therapy Combined with Platelet-Rich Plasma during Preventive and Therapeutic Stages of Intrauterine Adhesion in a Rat Model
Source: Biomedicines. 2022 Feb 17;10(2):476. doi: 10.3390/biomedicines10020476 (PMC8962268; doi:10.3390/biomedicines10020476)
Supplement: Supplementary file 1 [file biomedicines-10-00476-s001.zip]

Archive with 1 entries (1 files):
- biomedicines-1595233-supplementary.pdf
